# Supplementary material for: Molecular Mechanisms of Resistance against PSII-Inhibiting Herbicides in Amaranthus retroflexus from the Czech Republic
Source: Genes (Basel). 2024 Jul 11;15(7):904. doi: 10.3390/genes15070904 (PMC11275581; doi:10.3390/genes15070904)
Supplement: Supplementary file 1 [file genes-15-00904-s001.zip]

Archive with 1 entries (1 files):
- genes-3049922-supplementary.pdf
